# Supplementary material for: Determinants of COVID-19 vaccine hesitancy among healthcare personnel in a secondary-level health facility in Ghana
Source: PLOS Glob Public Health. 2025 Sep 18;5(9):e0004980. doi: 10.1371/journal.pgph.0004980 (PMC12445576; doi:10.1371/journal.pgph.0004980)
Supplement: S1 Data — (XLS) [file pgph.0004980.s001.xls]

## Sheet: Sheet1
sex	agegrp	marital	religion	edu	job_cat	working_years	frontline_worker	outcome	covid_infection	adverse_reaction	reconsider_vaxx	confi_vaccine	relig_forbid	under_condition	guarant_mask	vaxx_infected	longterm_effect	safe	short_intro	convenient	treat_AEFI	cost	enough_infoHSS	queue_barrier	prefer_choice	accept_manner	push_vaccination	erect_dys	comm_longterm	vaccine_more_effects
2	2	1	1	4	3	2	1	0	1	0	0	1	0	0	0	1	0	1	1	1	1	0	1	0	1	1	1	0	0	0
1	1	1	1	4	3	1	0	0	0	0	0	1	0	0	0	1	1	1	1	0	1	0	1	0	1	1	1	0	0	0
1	2	1	1	4	3	2	0	0	1	0	0	0	0	0	1	1	1	1	1	1	1	0	1	0	1	1	1	0	0	0
2	2	1	1	4	2	2	0	1	0	0	1	1	0	0	1	1	1	1	0	1	1	0	1	0	1	1	1	0	1	0
2	2	2	1	4	2	3	1	0	0	0	0	1	0	0	0	1	1	1	1	1	1	0	1	0	1	1	0	0	0	1
2	2	2	1	4	2	3	1	0	0	0	0	1	0	0	0	1	1	1	1	1	1	0	1	0	1	1	0	0	0	1
2	2	1	1	4	3	2	0	0	0	0	0	1	0	0	0	1	0	1	0	1	1	0	0	0	1	1	0	0	0	0
1	2	1	1	4	3	1	1	0	1	1	0	0	0	0	0	1	0	0	0	1	1	0	1	1	1	0	1	1	1	1
2	2	2	1	4	2	3	1	0	0	0	0	1	0	0	1	1	0	1	0	1	0	0	1	0	1	1	0	0	0	0
2	2	2	1	4	2	3	1	0	0	0	0	1	0	0	1	1	0	1	0	1	1	0	1	0	1	1	0	0	0	0
2	2	1	1	4	3	2	1	0	0	0	0	1	0	0	0	1	1	1	1	0	1	0	1	0	0	1	0	0	0	0
2	2	2	1	4	3	3	0	1	0	1	0	1	0	0	0	1	1	1	1	1	0	0	1	0	0	1	1	1	1	1
2	2	2	1	4	3	3	0	0	0	0	0	1	0	0	0	1	1	1	1	1	1	0	1	0	1	1	0	0	0	1
2	2	2	1	4	3	3	0	0	0	0	0	1	0	0	0	1	1	1	0	1	1	0	0	0	1	1	0	0	0	0
1	2	1	1	4	4	2	1	1	0	0	0	1	0	0	0	1	1	1	0	1	1	0	1	0	1	1	0	0	1	0
2	3	2	1	4	3	3	0	0	0	0	0	1	0	0	0	1	0	1	0	1	1	0	1	0	1	1	0	0	1	0
2	2	2	1	4	3	2	0	1	0	0	0	1	0	0	0	1	1	1	1	1	0	0	1	0	0	1	1	0	1	1
1	2	1	2	4	2	1	1	1	0	0	0	1	0	0	0	1	1	1	1	1	0	0	1	0	0	1	1	0	1	1
2	2	2	1	4	2	3	0	0	1	0	0	1	0	0	0	1	0	1	1	1	1	0	1	0	1	1	0	0	1	0
2	2	1	1	4	2	1	0	0	1	0	1	1	0	0	0	1	1	0	1	1	0	0	1	0	1	1	1	1	1	1
2	2	2	1	4	2	2	1	0	0	0	0	0	0	0	0	1	1	1	1	1	1	0	1	0	1	1	1	0	1	0
2	3	2	1	2	3	1	0	0	0	1	0	1	0	0	1	0	1	1	1	1	1	0	1	1	0	1	1	0	1	0
2	2	1	1	4	2	1	0	0	0	0	0	1	0	0	1	1	1	1	1	1	1	0	1	0	1	1	1	0	0	0
1	1	1	1	4	2	1	0	1	0	0	0	1	0	0	0	0	1	1	0	1	0	0	1	0	1	1	0	0	0	0
1	1	1	1	4	2	1	1	0	0	0	0	0	0	0	1	1	0	1	1	1	0	0	0	0	1	1	1	0	0	0
1	2	2	1	4	2	3	0	0	0	0	0	1	0	0	0	1	0	1	1	0	0	0	1	0	0	1	0	0	1	1
2	1	1	1	3	3	1	0	0	0	0	1	1	0	0	0	1	0	1	0	1	1	0	1	0	1	0	0	0	0	0
2	2	1	1	4	2	1	0	0	0	0	0	1	0	0	1	1	0	1	1	1	1	1	1	0	1	1	0	0	0	1
2	2	1	1	2	3	1	0	0	0	0	0	1	1	0	1	0	1	1	1	1	1	1	1	0	0	0	1	1	1	0
1	1	1	1	4	2	1	1	0	0	1	0	1	0	0	0	1	1	1	0	1	1	0	1	0	0	1	1	0	1	1
1	2	2	1	4	2	3	1	0	0	0	0	0	0	0	0	1	1	0	1	0	1	0	1	0	0	1	0	0	0	0
2	1	2	1	4	2	1	1	0	0	0	0	1	0	0	0	1	0	1	0	1	1	0	1	0	1	0	1	0	1	1
1	1	1	1	4	2	1	0	0	0	0	1	1	0	0	0	0	1	1	1	1	0	1	1	0	1	1	1	0	0	0
1	2	2	1	4	2	1	1	0	0	1	1	1	0	0	1	1	1	0	1	1	1	0	0	0	1	1	1	0	0	0
1	1	1	1	3	3	1	0	0	0	0	0	0	0	0	1	0	1	0	1	0	0	0	1	0	1	1	0	0	1	0
2	2	2	1	4	2	1	1	1	0	0	0	1	0	0	0	1	0	1	0	1	1	1	1	0	1	1	0	0	0	0
1	2	2	1	4	2	1	1	0	0	0	1	1	0	0	0	1	1	1	1	0	1	0	0	0	0	0	0	0	0	0
1	1	1	1	4	2	1	1	0	0	1	0	1	0	0	0	1	1	1	0	1	1	0	1	0	1	1	1	0	1	0
2	1	1	1	4	2	1	0	0	0	1	1	0	0	0	0	1	1	1	0	1	0	1	1	0	0	1	0	0	0	0
1	2	2	1	4	2	1	1	0	1	0	1	1	0	0	0	1	0	1	0	1	1	0	1	0	1	1	0	0	0	0
2	1	2	1	4	2	1	1	0	0	1	1	0	0	0	0	1	1	1	1	1	1	0	1	0	1	1	0	0	0	0
1	1	1	1	4	3	1	1	0	1	1	1	1	0	0	0	1	1	0	1	1	1	0	1	0	0	1	0	1	1	1
1	2	1	1	4	3	2	1	0	0	0	0	1	0	0	0	0	0	0	1	1	1	1	1	1	1	1	1	1	1	1
1	1	2	1	4	3	1	1	1	0	0	0	0	0	0	0	1	0	0	1	0	0	0	0	1	0	0	0	0	0	0
2	2	2	2	4	4	2	1	0	0	0	0	1	0	0	0	1	1	0	1	1	0	0	0	0	1	1	0	0	0	0
1	2	1	1	4	2	1	1	0	0	0	0	1	0	0	0	1	0	1	1	1	1	0	1	0	1	1	1	1	1	0
1	2	1	1	4	3	2	1	1	0	0	0	0	0	0	1	1	0	1	1	1	0	0	0	0	0	0	1	1	1	0
1	2	1	1	4	4	2	0	0	0	0	0	1	0	0	0	0	1	1	0	1	1	0	1	0	1	0	0	0	0	0
1	2	1	1	4	3	1	0	0	0	1	0	1	0	0	0	1	1	0	1	1	1	0	1	0	1	1	1	0	1	0
2	2	2	1	4	2	2	1	0	0	0	0	1	0	0	0	0	0	1	0	0	1	0	0	0	1	1	1	1	1	1
1	2	1	1	4	3	3	1	0	0	0	0	1	0	0	0	1	0	1	1	1	0	0	1	0	1	1	0	0	1	0
2	2	1	1	4	2	1	1	0	0	1	0	1	0	0	1	0	1	1	1	1	0	0	1	0	1	1	0	0	1	1
1	2	2	1	4	3	2	1	0	0	0	0	1	0	0	0	1	0	1	1	1	1	1	1	0	1	1	0	0	0	0
2	1	1	1	4	2	1	0	0	0	0	0	0	0	0	0	1	0	1	1	1	1	0	1	0	1	1	1	0	1	1
2	2	2	1	4	4	3	1	1	1	1	0	1	0	0	1	1	0	0	1	1	0	0	0	1	0	0	0	0	1	1
2	1	1	1	4	3	1	0	0	0	0	0	1	0	0	0	1	0	0	0	0	0	0	0	0	0	0	0	0	0	0
2	2	2	1	4	4	1	0	0	0	1	1	1	0	0	1	1	1	1	1	1	1	0	1	0	1	1	0	0	1	1
2	2	2	1	3	3	1	0	1	1	0	1	1	0	0	1	1	1	1	1	1	1	0	1	0	1	1	0	0	1	1
1	1	1	1	4	2	1	1	0	0	0	1	0	1	0	0	1	0	1	1	1	1	0	1	0	1	1	1	0	1	0
1	2	2	1	4	2	1	1	0	0	0	1	1	0	0	1	1	0	1	1	1	1	0	1	0	1	1	0	0	0	0
2	1	1	1	2	3	1	0	0	0	0	1	1	0	0	1	1	1	1	1	1	0	0	1	0	1	1	0	0	0	1
1	2	2	2	2	3	1	0	1	0	0	0	0	0	1	1	1	1	0	1	1	0	0	1	0	1	1	1	0	1	1
2	1	2	1	4	2	1	1	0	0	0	1	1	0	0	1	1	1	1	0	1	0	0	1	0	1	1	0	0	0	0
1	2	1	1	4	2	1	0	1	1	0	0	1	0	0	0	1	1	1	1	0	0	0	0	0	1	1	0	0	1	1
1	3	2	1	3	3	1	0	0	0	0	0	1	0	0	0	0	0	1	0	0	1	0	1	0	1	1	0	0	0	0
2	1	1	1	4	4	1	0	0	1	0	0	1	0	0	0	1	0	1	1	1	1	0	1	0	1	1	0	0	0	0
2	2	2	1	4	3	1	1	0	0	0	0	0	0	0	0	1	0	1	0	0	0	0	0	0	0	1	0	0	0	0
1	2	1	1	4	3	1	1	0	0	0	1	1	0	0	0	1	0	1	1	0	0	0	0	0	0	1	0	0	0	0
1	2	2	1	4	4	1	1	0	0	0	1	1	0	0	0	1	0	1	0	1	1	0	0	0	0	1	0	0	0	0
1	2	1	1	4	3	1	1	0	0	0	0	0	0	0	0	1	0	1	0	0	0	0	0	0	0	1	0	0	0	0
2	1	1	1	4	2	1	1	0	0	1	1	0	0	0	0	1	0	1	0	0	1	0	0	0	1	0	0	0	0	0
2	2	2	1	4	2	1	1	0	0	0	0	1	0	0	0	1	1	0	0	0	0	0	0	0	1	0	0	0	0	0
2	2	1	1	4	3	1	1	1	0	1	0	1	0	0	0	1	0	1	1	1	1	0	1	0	1	1	0	0	1	1
1	1	2	1	4	2	1	1	0	0	1	1	1	0	0	0	1	0	1	1	1	1	0	1	0	1	1	0	0	1	0
1	2	1	1	4	2	1	0	0	0	1	0	1	0	0	0	1	0	1	1	1	1	0	1	0	0	1	0	0	1	1
2	2	2	1	4	2	1	1	0	1	0	1	1	1	0	1	1	1	1	1	1	1	0	1	0	1	1	0	0	1	1
2	2	2	1	4	2	1	1	0	1	0	1	1	1	0	1	1	1	1	1	1	1	0	1	0	1	1	0	0	1	0
1	3	2	2	3	3	1	0	0	0	1	1	1	1	0	1	1	0	1	1	1	1	0	1	0	1	1	0	0	1	1
1	3	2	2	3	3	1	0	1	0	0	1	1	1	0	1	1	1	1	1	1	0	0	1	0	1	1	0	0	1	1
1	2	1	2	3	3	1	0	1	0	1	0	0	0	1	0	1	1	1	1	0	0	0	1	0	0	0	0	0	1	1
2	2	1	1	4	3	2	1	0	1	0	0	1	0	0	0	1	0	1	1	1	1	0	1	0	1	1	1	0	0	0
1	3	1	1	3	3	3	0	1	0	1	0	0	0	0	0	1	1	0	1	1	1	0	1	0	0	0	1	0	1	1
2	3	2	1	2	3	3	0	0	0	0	0	1	0	0	0	1	0	1	1	1	1	0	1	0	1	1	1	0	1	0
1	3	2	2	4	2	3	1	0	1	1	0	1	0	0	0	1	1	0	1	1	1	0	1	0	0	1	1	0	1	1
1	1	2	2	4	2	1	1	1	0	0	1	0	0	1	0	1	1	1	0	1	1	0	1	0	1	1	1	0	1	1
1	2	2	3	4	3	3	0	0	0	0	0	1	0	0	0	1	1	1	1	1	1	0	0	1	0	1	1	0	1	0
2	3	1	3	4	3	3	0	1	0	1	1	1	0	0	0	1	1	0	1	1	1	0	0	0	0	1	1	0	1	1
1	2	1	2	3	3	1	0	1	0	1	1	1	0	1	0	1	1	0	1	1	1	0	1	0	0	1	1	0	1	1
1	3	2	1	3	3	3	0	0	0	0	0	1	0	0	0	1	1	1	1	1	1	0	1	0	1	1	1	0	1	1
2	1	1	1	4	4	1	1	1	0	1	0	1	0	1	0	1	1	1	0	1	1	0	1	0	1	1	1	0	1	1
2	3	2	1	4	4	2	1	1	0	0	0	1	0	1	0	1	1	1	1	1	1	0	1	0	1	1	1	0	1	1
2	2	1	1	4	2	1	0	0	0	0	0	1	0	0	0	1	0	1	0	1	1	0	1	0	1	1	0	0	1	0
2	2	1	1	4	3	2	1	1	1	0	0	1	0	0	0	1	0	1	1	1	1	0	1	0	1	1	1	0	0	0
1	1	2	1	4	3	1	0	1	0	0	0	1	0	0	0	1	1	1	1	0	1	0	1	0	1	1	1	0	0	0
1	2	2	1	4	3	2	0	0	1	0	0	0	0	0	1	1	1	1	1	1	1	0	1	0	1	1	1	0	0	0
2	2	2	2	4	2	2	0	0	0	0	1	1	0	0	1	1	1	1	0	1	1	0	1	0	1	1	1	0	1	0
2	2	2	1	4	2	3	1	1	0	0	0	1	0	0	0	1	1	1	1	1	1	0	1	0	1	1	0	0	0	1
2	2	2	1	4	2	3	1	1	0	0	0	1	0	0	0	1	1	1	1	1	1	0	1	0	1	1	0	0	0	1
2	2	1	1	4	3	2	0	0	0	0	0	1	0	0	0	1	0	1	0	1	1	0	0	0	1	1	0	0	0	0
1	2	1	1	4	3	1	1	0	1	1	0	0	0	0	0	1	0	0	0	1	1	0	1	1	1	0	1	1	1	1
2	2	1	2	4	2	3	1	1	0	0	0	1	0	0	1	1	0	1	0	1	0	0	1	0	1	1	0	0	0	0
2	2	1	1	4	2	3	1	0	0	0	0	1	0	0	1	1	0	1	0	1	1	0	1	0	1	1	0	0	0	0
2	2	1	2	4	3	2	1	1	0	0	0	1	0	0	0	1	1	1	1	0	1	0	1	0	0	1	0	0	0	0
2	2	2	2	4	3	3	0	1	0	1	0	1	0	0	0	1	1	1	1	1	0	0	1	0	0	1	1	1	1	1
2	2	2	2	4	3	3	0	0	0	0	0	1	0	0	0	1	1	1	1	1	1	0	1	0	1	1	0	0	0	1
2	2	1	1	4	3	3	0	0	0	0	0	1	0	0	0	1	1	1	0	1	1	0	0	0	1	1	0	0	0	0
1	2	2	1	4	4	2	1	1	0	0	0	1	0	0	0	1	1	1	0	1	1	0	1	0	1	1	0	0	1	0
2	3	1	1	4	3	3	0	1	0	0	0	1	0	0	0	1	0	1	0	1	1	0	1	0	1	1	0	0	1	0
2	2	2	1	4	3	2	0	1	0	0	0	1	0	0	0	1	1	1	1	1	0	0	1	0	0	1	1	0	1	1
1	2	2	2	4	2	1	1	0	0	0	0	1	0	0	0	1	1	1	1	1	0	0	1	0	0	1	1	0	1	1
2	2	1	1	4	2	3	0	0	1	0	0	1	0	0	0	1	0	1	1	1	1	0	1	0	1	1	0	0	1	0
2	2	2	1	4	2	1	0	0	1	0	1	1	0	0	0	1	1	0	1	1	0	0	1	0	1	1	1	1	1	1
2	2	2	1	4	2	2	1	0	0	0	0	0	0	0	0	1	1	1	1	1	1	0	1	0	1	1	1	0	1	0
2	3	1	1	2	3	1	0	0	0	1	0	1	0	0	1	0	1	1	1	1	1	0	1	1	0	1	1	0	1	0
2	2	2	1	4	2	1	0	1	0	0	0	1	0	0	1	1	1	1	1	1	1	0	1	0	1	1	1	0	0	0
1	1	1	1	4	2	1	0	0	0	0	0	1	0	0	0	0	1	1	0	1	0	0	1	0	1	1	0	0	0	0
1	1	1	2	4	2	1	1	0	0	0	0	0	0	0	1	1	0	1	1	1	0	0	0	0	1	1	1	0	0	0
1	2	2	2	4	2	3	0	0	0	0	0	1	0	0	0	1	0	1	1	0	0	0	1	0	0	1	0	0	1	1
2	1	1	1	3	3	1	0	0	0	0	1	1	0	0	0	1	0	1	0	1	1	0	1	0	1	0	0	0	0	0
2	2	1	1	4	2	1	0	0	0	0	0	1	0	0	1	1	0	1	1	1	1	1	1	0	1	1	0	0	0	1
2	2	1	2	2	3	1	0	0	0	0	0	1	1	0	1	0	1	1	1	1	1	1	1	0	0	0	1	1	1	0
1	1	1	1	4	2	1	1	0	0	1	0	1	0	0	0	1	1	1	0	1	1	0	1	0	0	1	1	0	1	1
1	2	2	1	4	2	3	1	0	0	0	0	0	0	0	0	1	1	0	1	0	1	0	1	0	0	1	0	0	0	0
2	1	2	1	4	2	1	1	0	0	0	0	1	0	0	0	1	0	1	0	1	1	0	1	0	1	0	1	0	1	1
1	1	1	2	4	2	1	0	0	0	0	1	1	0	0	0	0	1	1	1	1	0	1	1	0	1	1	1	0	0	0
1	2	2	2	4	2	1	1	1	0	1	1	1	0	0	1	1	1	0	1	1	1	0	0	0	1	1	1	0	0	0
1	1	1	1	3	3	1	0	0	0	0	0	0	0	0	1	0	1	0	1	0	0	0	1	0	1	1	0	0	1	0
2	2	2	2	4	2	1	1	0	0	0	0	1	0	0	0	1	0	1	0	1	1	1	1	0	1	1	0	0	0	0
1	2	2	1	4	2	1	1	0	0	0	1	1	0	0	0	1	1	1	1	0	1	0	0	0	0	0	0	0	0	0
1	1	1	2	4	2	1	1	0	0	1	0	1	0	0	0	1	1	1	0	1	1	0	1	0	1	1	1	0	1	0
1	1	1	1	4	2	1	0	0	0	1	1	0	0	0	0	1	1	1	0	1	0	1	1	0	0	1	0	0	0	0
2	2	2	1	4	2	1	1	0	1	0	1	1	0	0	0	1	0	1	0	1	1	0	1	0	1	1	0	0	0	0
1	1	2	1	4	2	1	1	0	0	1	1	0	0	0	0	1	1	1	1	1	1	0	1	0	1	1	0	0	0	0
2	1	1	2	4	3	1	1	0	1	1	1	1	0	0	0	1	1	0	1	1	1	0	1	0	0	1	0	1	1	1
1	2	1	1	4	3	2	1	0	0	0	0	1	0	0	0	0	0	0	1	1	1	1	1	1	1	1	1	1	1	1
2	1	2	1	4	3	1	1	1	0	0	0	0	0	0	0	1	0	0	1	0	0	0	0	1	0	0	0	0	0	0
2	2	2	2	4	4	2	1	0	0	0	0	1	0	0	0	1	1	0	1	1	0	0	0	0	1	1	0	0	0	0
2	2	1	1	4	2	1	1	0	0	0	0	1	0	0	0	1	0	1	1	1	1	0	1	0	1	1	1	1	1	0
1	2	1	2	4	3	2	1	1	0	0	0	0	0	0	1	1	0	1	1	1	0	0	0	0	0	0	1	1	1	0
2	2	1	1	4	2	2	0	0	0	0	0	1	0	0	0	0	1	1	0	1	1	0	1	0	1	0	0	0	0	0
1	2	1	2	4	3	1	0	0	0	1	0	1	0	0	0	1	1	0	1	1	1	0	1	0	1	1	1	0	1	0
2	2	2	2	4	2	2	1	0	0	0	0	1	0	0	0	0	0	1	0	0	1	0	0	0	1	1	1	1	1	1
2	2	1	2	4	3	3	1	0	0	0	0	1	0	0	0	1	0	1	1	1	0	0	1	0	1	1	0	0	1	0
1	2	1	1	4	2	1	1	0	0	1	0	1	0	0	1	0	1	1	1	1	0	0	1	0	1	1	0	0	1	1
1	2	2	1	4	3	2	1	0	0	0	0	1	0	0	0	1	0	1	1	1	1	1	1	0	1	1	0	0	0	0
2	1	1	1	4	3	1	0	0	0	0	0	0	0	0	0	1	0	1	1	1	1	0	1	0	1	1	1	0	1	1
2	2	2	1	4	2	3	1	1	1	1	0	1	0	0	1	1	0	0	1	1	0	0	0	1	0	0	0	0	1	1
1	1	1	2	4	2	1	0	0	0	0	0	1	0	0	0	1	0	0	0	0	0	0	0	0	0	0	0	0	0	0
2	2	2	1	4	3	1	0	0	0	1	1	1	0	0	1	1	1	1	1	1	1	0	1	0	1	1	0	0	1	1
1	2	2	2	3	2	1	0	1	1	0	1	1	0	0	1	1	1	1	1	1	1	0	1	0	1	1	0	0	1	1
2	1	1	1	4	4	1	1	0	0	0	1	0	1	0	0	1	0	1	1	1	1	0	1	0	1	1	1	0	1	0
1	2	2	2	4	4	1	1	0	0	0	1	1	0	0	1	1	0	1	1	1	1	0	1	0	1	1	0	0	0	0
2	1	1	1	2	3	1	0	0	0	0	1	1	0	0	1	1	1	1	1	1	0	0	1	0	1	1	0	0	0	1
1	2	2	2	2	3	1	0	1	0	0	0	0	0	1	1	1	1	0	1	1	0	0	1	0	1	1	1	0	1	1
1	1	2	1	4	4	1	1	0	0	0	1	1	0	0	1	1	1	1	0	1	0	0	1	0	1	1	0	0	0	0
2	2	1	2	4	3	1	0	1	1	0	0	1	0	0	0	1	1	1	1	0	0	0	0	0	1	1	0	0	1	1
2	3	2	2	3	3	1	0	0	0	0	0	1	0	0	0	0	0	1	0	0	1	0	1	0	1	1	0	0	0	0
1	1	1	2	4	4	1	0	0	1	0	0	1	0	0	0	1	0	1	1	1	1	0	1	0	1	1	0	0	0	0
1	2	2	2	4	3	1	1	0	0	0	0	0	0	0	0	1	0	1	0	0	0	0	0	0	0	1	0	0	0	0
1	2	1	1	4	2	1	1	0	0	0	1	1	0	0	0	1	0	1	1	0	0	0	0	0	0	1	0	0	0	0
1	2	2	2	4	3	1	1	0	0	0	1	1	0	0	0	1	0	1	0	1	1	0	0	0	0	1	0	0	0	0
2	2	1	2	4	4	1	1	0	0	0	0	0	0	0	0	1	0	1	0	0	0	0	0	0	0	1	0	0	0	0
1	1	1	1	4	4	1	1	0	0	1	1	0	0	0	0	1	0	1	0	0	1	0	0	0	1	0	0	0	0	0
2	2	2	1	4	3	1	1	0	0	0	0	1	0	0	0	1	1	0	0	0	0	0	0	0	1	0	0	0	0	0
2	2	2	2	4	2	1	1	1	0	1	0	1	0	0	0	1	0	1	1	1	1	0	1	0	1	1	0	0	1	1
2	1	1	2	4	3	1	1	0	0	1	1	1	0	0	0	1	0	1	1	1	1	0	1	0	1	1	0	0	1	0
1	2	1	1	4	3	1	0	0	0	1	0	1	0	0	0	1	0	1	1	1	1	0	1	0	0	1	0	0	1	1
2	2	2	2	4	4	1	1	0	1	0	1	1	1	0	1	1	1	1	1	1	1	0	1	0	1	1	0	0	1	1
1	2	1	2	4	3	1	1	0	1	0	1	1	1	0	1	1	1	1	1	1	1	0	1	0	1	1	0	0	1	0
2	3	2	1	3	2	1	0	0	0	1	1	1	1	0	1	1	0	1	1	1	1	0	1	0	1	1	0	0	1	1
1	3	2	3	3	3	1	0	1	0	0	1	1	1	0	1	1	1	1	1	1	0	0	1	0	1	1	0	0	1	1
2	2	2	1	3	3	1	0	1	0	1	0	0	0	1	0	1	1	1	1	0	0	0	1	0	0	0	0	0	1	1
1	2	1	1	4	4	2	1	1	1	0	0	1	0	0	0	1	0	1	1	1	1	0	1	0	1	1	1	0	0	0
2	3	2	1	3	4	3	0	0	0	1	0	0	0	0	0	1	1	0	1	1	1	0	1	0	0	0	1	0	1	1
2	3	1	1	2	3	3	0	0	0	0	0	1	0	0	0	1	0	1	1	1	1	0	1	0	1	1	1	0	1	0
2	3	2	1	4	2	3	1	0	1	1	0	1	0	0	0	1	1	0	1	1	1	0	1	0	0	1	1	0	1	1
1	1	1	1	4	2	1	1	1	0	0	1	0	0	1	0	1	1	1	0	1	1	0	1	0	1	1	1	0	1	1
1	2	2	3	4	3	3	0	0	0	0	0	1	0	0	0	1	1	1	1	1	1	0	0	1	0	1	1	0	1	0
2	3	2	1	4	3	3	0	1	0	1	1	1	0	0	0	1	1	0	1	1	1	0	0	0	0	1	1	0	1	1
1	2	1	3	3	3	1	0	1	0	1	1	1	0	1	0	1	1	0	1	1	1	0	1	0	0	1	1	0	1	1
2	3	2	3	3	3	3	0	0	0	0	0	1	0	0	0	1	1	1	1	1	1	0	1	0	1	1	1	0	1	1
1	1	1	1	4	4	1	1	1	0	1	0	1	0	1	0	1	1	1	0	1	1	0	1	0	1	1	1	0	1	1
2	3	2	1	4	4	2	1	1	0	0	0	1	0	1	0	1	1	1	1	1	1	0	1	0	1	1	1	0	1	1
2	2	2	1	4	2	1	0	0	0	0	0	1	0	0	0	1	0	1	0	1	1	0	1	0	1	1	0	0	1	0
2	2	1	1	4	3	2	1	0	1	0	0	1	0	0	0	1	0	1	1	1	1	0	1	0	1	1	1	0	0	0
1	1	1	1	4	3	1	0	0	0	0	0	1	0	0	0	1	1	1	1	0	1	0	1	0	1	1	1	0	0	0
2	2	1	1	4	4	2	0	0	1	0	0	0	0	0	1	1	1	1	1	1	1	0	1	0	1	1	1	0	0	0
1	2	1	3	4	3	2	0	1	0	0	1	1	0	0	1	1	1	1	0	1	1	0	1	0	1	1	1	0	1	0
2	2	2	1	4	3	3	1	0	0	0	0	1	0	0	0	1	1	1	1	1	1	0	1	0	1	1	0	0	0	1
1	2	2	3	4	2	3	1	0	0	0	0	1	0	0	0	1	1	1	1	1	1	0	1	0	1	1	0	0	0	1
2	2	1	1	4	3	2	0	0	0	0	0	1	0	0	0	1	0	1	0	1	1	0	0	0	1	1	0	0	0	0
2	2	1	1	4	3	1	1	0	1	1	0	0	0	0	0	1	0	0	0	1	1	0	1	1	1	0	1	1	1	1
2	2	2	1	4	4	3	1	0	0	0	0	1	0	0	1	1	0	1	0	1	0	0	1	0	1	1	0	0	0	0
1	2	2	1	4	3	3	1	0	0	0	0	1	0	0	1	1	0	1	0	1	1	0	1	0	1	1	0	0	0	0
1	2	1	1	4	3	2	1	0	0	0	0	1	0	0	0	1	1	1	1	0	1	0	1	0	0	1	0	0	0	0
1	2	2	1	4	3	3	0	1	0	1	0	1	0	0	0	1	1	1	1	1	0	0	1	0	0	1	1	1	1	1
2	2	2	1	4	2	3	0	0	0	0	0	1	0	0	0	1	1	1	1	1	1	0	1	0	1	1	0	0	0	1
2	2	2	1	4	3	3	0	0	0	0	0	1	0	0	0	1	1	1	0	1	1	0	0	0	1	1	0	0	0	0
2	2	1	1	4	3	2	1	1	0	0	0	1	0	0	0	1	1	1	0	1	1	0	1	0	1	1	0	0	1	0
1	3	2	3	4	4	3	0	0	0	0	0	1	0	0	0	1	0	1	0	1	1	0	1	0	1	1	0	0	1	0
2	2	2	3	4	3	2	0	1	0	0	0	1	0	0	0	1	1	1	1	1	0	0	1	0	0	1	1	0	1	1
1	2	1	1	4	3	1	1	1	0	0	0	1	0	0	0	1	1	1	1	1	0	0	1	0	0	1	1	0	1	1
2	2	2	3	4	2	3	0	0	1	0	0	1	0	0	0	1	0	1	1	1	1	0	1	0	1	1	0	0	1	0
1	2	1	3	4	2	1	0	1	1	0	1	1	0	0	0	1	1	0	1	1	0	0	1	0	1	1	1	1	1	1
2	2	2	1	4	3	2	1	1	0	0	0	0	0	0	0	1	1	1	1	1	1	0	1	0	1	1	1	0	1	0
1	3	2	3	2	3	1	0	1	0	1	0	1	0	0	1	0	1	1	1	1	1	0	1	1	0	1	1	0	1	0
1	2	1	1	4	4	1	0	0	0	0	0	1	0	0	1	1	1	1	1	1	1	0	1	0	1	1	1	0	0	0
1	1	1	2	4	3	1	0	1	0	0	0	1	0	0	0	0	1	1	0	1	0	0	1	0	1	1	0	0	0	0
1	1	1	3	4	2	1	1	0	0	0	0	0	0	0	1	1	0	1	1	1	0	0	0	0	1	1	1	0	0	0
2	2	2	2	4	2	3	0	0	0	0	0	1	0	0	0	1	0	1	1	0	0	0	1	0	0	1	0	0	1	1
2	1	1	3	3	2	1	0	0	0	0	1	1	0	0	0	1	0	1	0	1	1	0	1	0	1	0	0	0	0	0
1	2	1	2	4	2	1	0	0	0	0	0	1	0	0	1	1	0	1	1	1	1	1	1	0	1	1	0	0	0	1
1	2	1	3	2	2	1	0	0	0	0	0	1	1	0	1	0	1	1	1	1	1	1	1	0	0	0	1	1	1	0
2	1	1	2	4	3	1	1	0	0	1	0	1	0	0	0	1	1	1	0	1	1	0	1	0	0	1	1	0	1	1
2	2	2	3	4	2	3	1	0	0	0	0	0	0	0	0	1	1	0	1	0	1	0	1	0	0	1	0	0	0	0
2	1	2	2	4	3	1	1	0	0	0	0	1	0	0	0	1	0	1	0	1	1	0	1	0	1	0	1	0	1	1
1	1	1	3	4	2	1	0	0	0	0	1	1	0	0	0	0	1	1	1	1	0	1	1	0	1	1	1	0	0	0
2	2	2	2	4	3	1	1	0	0	1	1	1	0	0	1	1	1	0	1	1	1	0	0	0	1	1	1	0	0	0
1	1	1	2	3	3	1	0	0	0	0	0	0	0	0	1	0	1	0	1	0	0	0	1	0	1	1	0	0	1	0
1	2	2	3	4	2	1	1	1	0	0	0	1	0	0	0	1	0	1	0	1	1	1	1	0	1	1	0	0	0	0
1	2	2	2	4	2	1	1	0	0	0	1	1	0	0	0	1	1	1	1	0	1	0	0	0	0	0	0	0	0	0
2	1	1	2	4	2	1	1	0	0	1	0	1	0	0	0	1	1	1	0	1	1	0	1	0	1	1	1	0	1	0
2	1	1	1	4	2	1	0	0	0	1	1	0	0	0	0	1	1	1	0	1	0	1	1	0	0	1	0	0	0	0
1	2	2	1	4	3	1	1	0	1	0	1	1	0	0	0	1	0	1	0	1	1	0	1	0	1	1	0	0	0	0
2	1	2	2	4	2	1	1	0	0	1	1	0	0	0	0	1	1	1	1	1	1	0	1	0	1	1	0	0	0	0
2	1	1	1	4	2	1	1	0	1	1	1	1	0	0	0	1	1	0	1	1	1	0	1	0	0	1	0	1	1	1
1	2	1	2	4	3	2	1	0	0	0	0	1	0	0	0	0	0	0	1	1	1	1	1	1	1	1	1	1	1	1
1	1	2	1	4	3	1	1	1	0	0	0	0	0	0	0	1	0	0	1	0	0	0	0	1	0	0	0	0	0	0
2	2	2	2	4	3	2	1	0	0	0	0	1	0	0	0	1	1	0	1	1	0	0	0	0	1	1	0	0	0	0
1	2	1	1	4	4	1	1	0	0	0	0	1	0	0	0	1	0	1	1	1	1	0	1	0	1	1	1	1	1	0
1	2	1	1	4	3	2	1	1	0	0	0	0	0	0	1	1	0	1	1	1	0	0	0	0	0	0	1	1	1	0
2	2	1	1	4	3	2	0	0	0	0	0	1	0	0	0	0	1	1	0	1	1	0	1	0	1	0	0	0	0	0
1	2	1	1	4	2	1	0	0	0	1	0	1	0	0	0	1	1	0	1	1	1	0	1	0	1	1	1	0	1	0
2	2	2	1	4	2	2	1	0	0	0	0	1	0	0	0	0	0	1	0	0	1	0	0	0	1	1	1	1	1	1
1	2	1	1	4	3	3	1	0	0	0	0	1	0	0	0	1	0	1	1	1	0	0	1	0	1	1	0	0	1	0
1	2	1	1	4	3	1	1	0	0	1	0	1	0	0	1	0	1	1	1	1	0	0	1	0	1	1	0	0	1	1
2	2	2	3	4	2	2	1	0	0	0	0	1	0	0	0	1	0	1	1	1	1	1	1	0	1	1	0	0	0	0
2	1	1	3	4	2	1	0	0	0	0	0	0	0	0	0	1	0	1	1	1	1	0	1	0	1	1	1	0	1	1
2	2	2	3	4	2	3	1	1	1	1	0	1	0	0	1	1	0	0	1	1	0	0	0	1	0	0	0	0	1	1
2	1	1	3	4	2	1	0	0	0	0	0	1	0	0	0	1	0	0	0	0	0	0	0	0	0	0	0	0	0	0
1	2	2	1	4	3	1	0	0	0	1	1	1	0	0	1	1	1	1	1	1	1	0	1	0	1	1	0	0	1	1
1	2	2	2	3	3	1	0	1	1	0	1	1	0	0	1	1	1	1	1	1	1	0	1	0	1	1	0	0	1	1
1	1	1	1	4	2	1	1	0	0	0	1	0	1	0	0	1	0	1	1	1	1	0	1	0	1	1	1	0	1	0
2	2	2	2	4	2	1	1	0	0	0	1	1	0	0	1	1	0	1	1	1	1	0	1	0	1	1	0	0	0	0
1	1	1	1	2	3	1	0	0	0	0	1	1	0	0	1	1	1	1	1	1	0	0	1	0	1	1	0	0	0	1
2	2	2	1	2	3	1	0	1	0	0	0	0	0	1	1	1	1	0	1	1	0	0	1	0	1	1	1	0	1	1
1	1	2	1	4	2	1	1	0	0	0	1	1	0	0	1	1	1	1	0	1	0	0	1	0	1	1	0	0	0	0
1	2	1	1	4	2	1	0	1	1	0	0	1	0	0	0	1	1	1	1	0	0	0	0	0	1	1	0	0	1	1
1	3	2	1	3	3	1	0	0	0	0	0	1	0	0	0	0	0	1	0	0	1	0	1	0	1	1	0	0	0	0
1	1	1	1	4	4	1	0	0	1	0	0	1	0	0	0	1	0	1	1	1	1	0	1	0	1	1	0	0	0	0
1	2	2	2	4	3	1	1	0	0	0	0	0	0	0	0	1	0	1	0	0	0	0	0	0	0	1	0	0	0	0
1	2	1	1	4	3	1	1	0	0	0	1	1	0	0	0	1	0	1	1	0	0	0	0	0	0	1	0	0	0	0
2	2	2	2	4	2	1	1	0	0	0	1	1	0	0	0	1	0	1	0	1	1	0	0	0	0	1	0	0	0	0
2	2	1	1	4	3	1	1	0	0	0	0	0	0	0	0	1	0	1	0	0	0	0	0	0	0	1	0	0	0	0
2	1	1	2	4	2	1	1	0	0	1	1	0	0	0	0	1	0	1	0	0	1	0	0	0	1	0	0	0	0	0
2	2	2	2	4	2	1	1	0	0	0	0	1	0	0	0	1	1	0	0	0	0	0	0	0	1	0	0	0	0	0
1	2	2	1	4	3	1	1	1	0	1	0	1	0	0	0	1	0	1	1	1	1	0	1	0	1	1	0	0	1	1
1	1	1	1	4	2	1	1	0	0	1	1	1	0	0	0	1	0	1	1	1	1	0	1	0	1	1	0	0	1	0
1	2	1	1	4	2	1	0	0	0	1	0	1	0	0	0	1	0	1	1	1	1	0	1	0	0	1	0	0	1	1
1	2	2	2	4	2	1	1	0	1	0	1	1	1	0	1	1	1	1	1	1	1	0	1	0	1	1	0	0	1	1
2	2	1	1	4	2	1	1	0	1	0	1	1	1	0	1	1	1	1	1	1	1	0	1	0	1	1	0	0	1	0
1	3	2	2	3	3	1	0	0	0	1	1	1	1	0	1	1	0	1	1	1	1	0	1	0	1	1	0	0	1	1
1	3	2	1	3	3	1	0	1	0	0	1	1	1	0	1	1	1	1	1	1	0	0	1	0	1	1	0	0	1	1
1	2	2	1	3	3	1	0	1	0	1	0	0	0	1	0	1	1	1	1	0	0	0	1	0	0	0	0	0	1	1
2	2	1	1	4	3	2	1	0	1	0	0	1	0	0	0	1	0	1	1	1	1	0	1	0	1	1	1	0	0	0
1	3	2	1	3	3	3	0	1	0	1	0	0	0	0	0	1	1	0	1	1	1	0	1	0	0	0	1	0	1	1
2	3	2	1	2	3	3	0	0	0	0	0	1	0	0	0	1	0	1	1	1	1	0	1	0	1	1	1	0	1	0
1	3	2	1	4	2	3	1	0	1	1	0	1	0	0	0	1	1	0	1	1	1	0	1	0	0	1	1	0	1	1
1	1	1	1	4	2	1	1	1	0	0	1	0	0	1	0	1	1	1	0	1	1	0	1	0	1	1	1	0	1	1
1	2	2	1	4	3	3	0	0	0	0	0	1	0	0	0	1	1	1	1	1	1	0	0	1	0	1	1	0	1	0
2	3	2	3	4	3	3	0	1	0	1	1	1	0	0	0	1	1	0	1	1	1	0	0	0	0	1	1	0	1	1
1	2	1	1	3	3	1	0	1	0	1	1	1	0	1	0	1	1	0	1	1	1	0	1	0	0	1	1	0	1	1
1	3	2	2	3	3	3	0	0	0	0	0	1	0	0	0	1	1	1	1	1	1	0	1	0	1	1	1	0	1	1
2	1	1	1	4	4	1	1	1	0	1	0	1	0	1	0	1	1	1	0	1	1	0	1	0	1	1	1	0	1	1
2	3	2	1	4	4	2	1	1	0	0	0	1	0	1	0	1	1	1	1	1	1	0	1	0	1	1	1	0	1	1
2	2	2	1	4	2	1	0	0	0	0	0	1	0	0	0	1	0	1	0	1	1	0	1	0	1	1	0	0	1	0
2	2	1	1	4	3	2	1	0	1	0	0	1	0	0	0	1	0	1	1	1	1	0	1	0	1	1	1	0	0	0
1	1	1	1	4	3	1	0	0	0	0	0	1	0	0	0	1	1	1	1	0	1	0	1	0	1	1	1	0	0	0
1	2	1	2	4	3	2	0	0	1	0	0	0	0	0	1	1	1	1	1	1	1	0	1	0	1	1	1	0	0	0
2	2	1	1	4	2	2	0	1	0	0	1	1	0	0	1	1	1	1	0	1	1	0	1	0	1	1	1	0	1	0
2	2	2	2	4	2	3	1	0	0	0	0	1	0	0	0	1	1	1	1	1	1	0	1	0	1	1	0	0	0	1
2	2	2	2	4	2	3	1	0	0	0	0	1	0	0	0	1	1	1	1	1	1	0	1	0	1	1	0	0	0	1
2	2	1	2	4	3	2	0	0	0	0	0	1	0	0	0	1	0	1	0	1	1	0	0	0	1	1	0	0	0	0
1	2	1	1	4	3	1	1	0	1	1	0	0	0	0	0	1	0	0	0	1	1	0	1	1	1	0	1	1	1	1
2	2	2	1	4	2	3	1	0	0	0	0	1	0	0	1	1	0	1	0	1	0	0	1	0	1	1	0	0	0	0
2	2	2	1	4	2	3	1	0	0	0	0	1	0	0	1	1	0	1	0	1	1	0	1	0	1	1	0	0	0	0
2	2	1	1	4	3	2	1	0	0	0	0	1	0	0	0	1	1	1	1	0	1	0	1	0	0	1	0	0	0	0
2	2	2	1	4	3	3	0	1	0	1	0	1	0	0	0	1	1	1	1	1	0	0	1	0	0	1	1	1	1	1
2	2	2	1	4	3	3	0	0	0	0	0	1	0	0	0	1	1	1	1	1	1	0	1	0	1	1	0	0	0	1
2	2	2	1	4	3	3	0	0	0	0	0	1	0	0	0	1	1	1	0	1	1	0	0	0	1	1	0	0	0	0
1	2	1	2	4	4	2	1	1	0	0	0	1	0	0	0	1	1	1	0	1	1	0	1	0	1	1	0	0	1	0
2	3	2	1	4	3	3	0	0	0	0	0	1	0	0	0	1	0	1	0	1	1	0	1	0	1	1	0	0	1	0
2	2	2	1	4	3	2	0	1	0	0	0	1	0	0	0	1	1	1	1	1	0	0	1	0	0	1	1	0	1	1
1	2	1	2	4	2	1	1	1	0	0	0	1	0	0	0	1	1	1	1	1	0	0	1	0	0	1	1	0	1	1
2	2	2	3	4	2	3	0	0	1	0	0	1	0	0	0	1	0	1	1	1	1	0	1	0	1	1	0	0	1	0
2	2	1	2	4	2	1	0	0	1	0	1	1	0	0	0	1	1	0	1	1	0	0	1	0	1	1	1	1	1	1
2	2	2	3	4	2	2	1	0	0	0	0	0	0	0	0	1	1	1	1	1	1	0	1	0	1	1	1	0	1	0
2	3	2	1	2	3	1	0	0	0	1	0	1	0	0	1	0	1	1	1	1	1	0	1	1	0	1	1	0	1	0
2	2	1	1	4	2	1	0	0	0	0	0	1	0	0	1	1	1	1	1	1	1	0	1	0	1	1	1	0	0	0
1	1	1	1	4	2	1	0	1	0	0	0	1	0	0	0	0	1	1	0	1	0	0	1	0	1	1	0	0	0	0
1	1	1	1	4	2	1	1	0	0	0	0	0	0	0	1	1	0	1	1	1	0	0	0	0	1	1	1	0	0	0
1	2	2	1	4	2	3	0	0	0	0	0	1	0	0	0	1	0	1	1	0	0	0	1	0	0	1	0	0	1	1
2	1	1	1	3	3	1	0	0	0	0	1	1	0	0	0	1	0	1	0	1	1	0	1	0	1	0	0	0	0	0
2	2	1	1	4	2	1	0	0	0	0	0	1	0	0	1	1	0	1	1	1	1	1	1	0	1	1	0	0	0	1
2	2	1	1	2	3	1	0	0	0	0	0	1	1	0	1	0	1	1	1	1	1	1	1	0	0	0	1	1	1	0
1	1	1	1	4	2	1	1	0	0	1	0	1	0	0	0	1	1	1	0	1	1	0	1	0	0	1	1	0	1	1
1	2	2	1	4	2	3	1	0	0	0	0	0	0	0	0	1	1	0	1	0	1	0	1	0	0	1	0	0	0	0
2	1	2	1	4	2	1	1	0	0	0	0	1	0	0	0	1	0	1	0	1	1	0	1	0	1	0	1	0	1	1
1	1	1	1	4	2	1	0	0	0	0	1	1	0	0	0	0	1	1	1	1	0	1	1	0	1	1	1	0	0	0
1	2	2	3	4	2	1	1	0	0	1	1	1	0	0	1	1	1	0	1	1	1	0	0	0	1	1	1	0	0	0
1	1	1	1	3	3	1	0	0	0	0	0	0	0	0	1	0	1	0	1	0	0	0	1	0	1	1	0	0	1	0
2	2	2	1	4	2	1	1	1	0	0	0	1	0	0	0	1	0	1	0	1	1	1	1	0	1	1	0	0	0	0
1	2	2	1	4	2	1	1	0	0	0	1	1	0	0	0	1	1	1	1	0	1	0	0	0	0	0	0	0	0	0
1	1	1	1	4	2	1	1	0	0	1	0	1	0	0	0	1	1	1	0	1	1	0	1	0	1	1	1	0	1	0
2	1	1	1	4	2	1	0	0	0	1	1	0	0	0	0	1	1	1	0	1	0	1	1	0	0	1	0	0	0	0
1	2	2	1	4	4	1	1	0	1	0	1	1	0	0	0	1	0	1	0	1	1	0	1	0	1	1	0	0	0	0
2	1	2	1	4	4	1	1	0	0	1	1	0	0	0	0	1	1	1	1	1	1	0	1	0	1	1	0	0	0	0
1	1	1	1	4	3	1	1	0	1	1	1	1	0	0	0	1	1	0	1	1	1	0	1	0	0	1	0	1	1	1
1	2	1	1	4	3	2	1	0	0	0	0	1	0	0	0	0	0	0	1	1	1	1	1	1	1	1	1	1	1	1
1	1	2	1	4	3	1	1	1	0	0	0	0	0	0	0	1	0	0	1	0	0	0	0	1	0	0	0	0	0	0
2	2	2	2	4	4	2	1	0	0	0	0	1	0	0	0	1	1	0	1	1	0	0	0	0	1	1	0	0	0	0
1	2	1	1	4	2	1	1	0	0	0	0	1	0	0	0	1	0	1	1	1	1	0	1	0	1	1	1	1	1	0
1	2	1	1	4	3	2	1	1	0	0	0	0	0	0	1	1	0	1	1	1	0	0	0	0	0	0	1	1	1	0
1	2	1	1	4	4	2	0	0	0	0	0	1	0	0	0	0	1	1	0	1	1	0	1	0	1	0	0	0	0	0
1	2	1	1	4	3	1	0	0	0	1	0	1	0	0	0	1	1	0	1	1	1	0	1	0	1	1	1	0	1	0
2	2	2	1	4	2	2	1	0	0	0	0	1	0	0	0	0	0	1	0	0	1	0	0	0	1	1	1	1	1	1
1	2	1	1	4	3	3	1	0	0	0	0	1	0	0	0	1	0	1	1	1	0	0	1	0	1	1	0	0	1	0
2	2	1	1	4	2	1	1	0	0	1	0	1	0	0	1	0	1	1	1	1	0	0	1	0	1	1	0	0	1	1
1	2	2	1	4	3	2	1	0	0	0	0	1	0	0	0	1	0	1	1	1	1	1	1	0	1	1	0	0	0	0
2	1	1	1	4	2	1	0	0	0	0	0	0	0	0	0	1	0	1	1	1	1	0	1	0	1	1	1	0	1	1
2	2	2	1	4	4	3	1	1	1	1	0	1	0	0	1	1	0	0	1	1	0	0	0	1	0	0	0	0	1	1
2	1	1	1	4	3	1	0	0	0	0	0	1	0	0	0	1	0	0	0	0	0	0	0	0	0	0	0	0	0	0
2	2	2	1	4	4	1	0	0	0	1	1	1	0	0	1	1	1	1	1	1	1	0	1	0	1	1	0	0	1	1
2	2	2	1	3	3	1	0	1	1	0	1	1	0	0	1	1	1	1	1	1	1	0	1	0	1	1	0	0	1	1
1	1	1	1	4	2	1	1	0	0	0	1	0	1	0	0	1	0	1	1	1	1	0	1	0	1	1	1	0	1	0
1	2	2	1	4	2	1	1	0	0	0	1	1	0	0	1	1	0	1	1	1	1	0	1	0	1	1	0	0	0	0
2	1	1	1	2	3	1	0	0	0	0	1	1	0	0	1	1	1	1	1	1	0	0	1	0	1	1	0	0	0	1
1	2	2	2	2	3	1	0	1	0	0	0	0	0	1	1	1	1	0	1	1	0	0	1	0	1	1	1	0	1	1
2	1	2	1	4	2	1	1	0	0	0	1	1	0	0	1	1	1	1	0	1	0	0	1	0	1	1	0	0	0	0
1	2	1	1	4	4	1	0	1	1	0	0	1	0	0	0	1	1	1	1	0	0	0	0	0	1	1	0	0	1	1
1	3	2	1	3	3	1	0	0	0	0	0	1	0	0	0	0	0	1	0	0	1	0	1	0	1	1	0	0	0	0
2	1	1	1	4	4	1	0	0	1	0	0	1	0	0	0	1	0	1	1	1	1	0	1	0	1	1	0	0	0	0
2	2	2	1	4	3	1	1	0	0	0	0	0	0	0	0	1	0	1	0	0	0	0	0	0	0	1	0	0	0	0
1	2	1	1	4	3	1	1	0	0	0	1	1	0	0	0	1	0	1	1	0	0	0	0	0	0	1	0	0	0	0
1	2	2	1	4	4	1	1	0	0	0	1	1	0	0	0	1	0	1	0	1	1	0	0	0	0	1	0	0	0	0
1	2	1	1	4	3	1	1	0	0	0	0	0	0	0	0	1	0	1	0	0	0	0	0	0	0	1	0	0	0	0
2	1	1	1	4	2	1	1	0	0	1	1	0	0	0	0	1	0	1	0	0	1	0	0	0	1	0	0	0	0	0
2	2	2	1	4	2	1	1	0	0	0	0	1	0	0	0	1	1	0	0	0	0	0	0	0	1	0	0	0	0	0
2	2	2	1	4	3	1	1	1	0	1	0	1	0	0	0	1	0	1	1	1	1	0	1	0	1	1	0	0	1	1
1	1	1	1	4	2	1	1	0	0	1	1	1	0	0	0	1	0	1	1	1	1	0	1	0	1	1	0	0	1	0
1	2	1	1	4	2	1	0	0	0	1	0	1	0	0	0	1	0	1	1	1	1	0	1	0	0	1	0	0	1	1
2	2	2	1	4	2	1	1	0	1	0	1	1	1	0	1	1	1	1	1	1	1	0	1	0	1	1	0	0	1	1
2	2	1	1	4	2	1	1	0	1	0	1	1	1	0	1	1	1	1	1	1	1	0	1	0	1	1	0	0	1	0
1	3	2	2	3	3	1	0	0	0	1	1	1	1	0	1	1	0	1	1	1	1	0	1	0	1	1	0	0	1	1
1	3	2	2	3	3	1	0	1	0	0	1	1	1	0	1	1	1	1	1	1	0	0	1	0	1	1	0	0	1	1
1	2	2	2	3	3	1	0	1	0	1	0	0	0	1	0	1	1	1	1	0	0	0	1	0	0	0	0	0	1	1
2	2	1	1	4	3	2	1	0	1	0	0	1	0	0	0	1	0	1	1	1	1	0	1	0	1	1	1	0	0	0
1	3	2	1	3	3	3	0	1	0	1	0	0	0	0	0	1	1	0	1	1	1	0	1	0	0	0	1	0	1	1
2	3	2	1	2	3	3	0	0	0	0	0	1	0	0	0	1	0	1	1	1	1	0	1	0	1	1	1	0	1	0
1	3	2	2	4	2	3	1	0	1	1	0	1	0	0	0	1	1	0	1	1	1	0	1	0	0	1	1	0	1	1
1	1	1	2	4	2	1	1	1	0	0	1	0	0	1	0	1	1	1	0	1	1	0	1	0	1	1	1	0	1	1
1	2	2	3	4	3	3	0	0	0	0	0	1	0	0	0	1	1	1	1	1	1	0	0	1	0	1	1	0	1	0
2	3	2	3	4	3	3	0	1	0	1	1	1	0	0	0	1	1	0	1	1	1	0	0	0	0	1	1	0	1	1
1	2	1	2	3	3	1	0	1	0	1	1	1	0	1	0	1	1	0	1	1	1	0	1	0	0	1	1	0	1	1
1	3	2	3	3	3	3	0	0	0	0	0	1	0	0	0	1	1	1	1	1	1	0	1	0	1	1	1	0	1	1
2	1	1	1	4	4	1	1	1	0	1	0	1	0	1	0	1	1	1	0	1	1	0	1	0	1	1	1	0	1	1
2	3	2	1	4	4	2	1	1	0	0	0	1	0	1	0	1	1	1	1	1	1	0	1	0	1	1	1	0	1	1
2	2	2	1	4	2	1	0	0	0	0	0	1	0	0	0	1	0	1	0	1	1	0	1	0	1	1	0	0	1	0
2	2	1	1	4	3	2	1	0	1	0	0	1	0	0	0	1	0	1	1	1	1	0	1	0	1	1	1	0	0	0
1	1	1	1	4	3	1	0	0	0	0	0	1	0	0	0	1	1	1	1	0	1	0	1	0	1	1	1	0	0	0
1	2	1	1	4	3	2	0	0	1	0	0	0	0	0	1	1	1	1	1	1	1	0	1	0	1	1	1	0	0	0
2	2	1	1	4	2	2	0	1	0	0	1	1	0	0	1	1	1	1	0	1	1	0	1	0	1	1	1	0	1	0
2	2	2	1	4	2	3	1	0	0	0	0	1	0	0	0	1	1	1	1	1	1	0	1	0	1	1	0	0	0	1
2	2	2	1	4	2	3	1	0	0	0	0	1	0	0	0	1	1	1	1	1	1	0	1	0	1	1	0	0	0	1
2	2	1	1	4	3	2	0	0	0	0	0	1	0	0	0	1	0	1	0	1	1	0	0	0	1	1	0	0	0	0
1	2	1	1	4	3	1	1	0	1	1	0	0	0	0	0	1	0	0	0	1	1	0	1	1	1	0	1	1	1	1
2	2	2	1	4	2	3	1	0	0	0	0	1	0	0	1	1	0	1	0	1	0	0	1	0	1	1	0	0	0	0
2	2	2	1	4	2	3	1	0	0	0	0	1	0	0	1	1	0	1	0	1	1	0	1	0	1	1	0	0	0	0
2	2	1	1	4	3	2	1	0	0	0	0	1	0	0	0	1	1	1	1	0	1	0	1	0	0	1	0	0	0	0
2	2	2	1	4	3	3	0	1	0	1	0	1	0	0	0	1	1	1	1	1	0	0	1	0	0	1	1	1	1	1
2	2	2	1	4	3	3	0	0	0	0	0	1	0	0	0	1	1	1	1	1	1	0	1	0	1	1	0	0	0	1
2	2	2	1	4	3	3	0	0	0	0	0	1	0	0	0	1	1	1	0	1	1	0	0	0	1	1	0	0	0	0
1	2	1	1	4	4	2	1	1	0	0	0	1	0	0	0	1	1	1	0	1	1	0	1	0	1	1	0	0	1	0
2	3	2	1	4	3	3	0	0	0	0	0	1	0	0	0	1	0	1	0	1	1	0	1	0	1	1	0	0	1	0
2	2	2	1	4	3	2	0	1	0	0	0	1	0	0	0	1	1	1	1	1	0	0	1	0	0	1	1	0	1	1
1	2	1	3	4	3	1	1	1	0	0	0	1	0	0	0	1	1	1	1	1	0	0	1	0	0	1	1	0	1	1
2	2	2	1	4	3	3	0	0	1	0	0	1	0	0	0	1	0	1	1	1	1	0	1	0	1	1	0	0	1	0
2	2	1	1	4	2	1	0	0	1	0	1	1	0	0	0	1	1	0	1	1	0	0	1	0	1	1	1	1	1	1
2	2	2	1	4	3	2	1	0	0	0	0	0	0	0	0	1	1	1	1	1	1	0	1	0	1	1	1	0	1	0
2	3	2	1	2	4	1	0	0	0	1	0	1	0	0	1	0	1	1	1	1	1	0	1	1	0	1	1	0	1	0
2	2	1	1	4	3	1	0	0	0	0	0	1	0	0	1	1	1	1	1	1	1	0	1	0	1	1	1	0	0	0
1	1	1	1	4	4	1	0	1	0	0	0	1	0	0	0	0	1	1	0	1	0	0	1	0	1	1	0	0	0	0
1	1	1	1	4	3	1	1	0	0	0	0	0	0	0	1	1	0	1	1	1	0	0	0	0	1	1	1	0	0	0
1	2	2	1	4	2	3	0	0	0	0	0	1	0	0	0	1	0	1	1	0	0	0	1	0	0	1	0	0	1	1
2	1	1	1	3	3	1	0	0	0	0	1	1	0	0	0	1	0	1	0	1	1	0	1	0	1	0	0	0	0	0
2	2	1	1	4	4	1	0	0	0	0	0	1	0	0	1	1	0	1	1	1	1	1	1	0	1	1	0	0	0	1
2	2	1	1	2	3	1	0	0	0	0	0	1	1	0	1	0	1	1	1	1	1	1	1	0	0	0	1	1	1	0
1	1	1	1	4	3	1	1	0	0	1	0	1	0	0	0	1	1	1	0	1	1	0	1	0	0	1	1	0	1	1
1	2	2	1	4	2	3	1	0	0	0	0	0	0	0	0	1	1	0	1	0	1	0	1	0	0	1	0	0	0	0
2	1	2	1	4	3	1	1	0	0	0	0	1	0	0	0	1	0	1	0	1	1	0	1	0	1	0	1	0	1	1
1	1	1	1	4	4	1	0	0	0	0	1	1	0	0	0	0	1	1	1	1	0	1	1	0	1	1	1	0	0	0
1	2	2	3	4	4	1	1	0	0	1	1	1	0	0	1	1	1	0	1	1	1	0	0	0	1	1	1	0	0	0
1	1	1	1	3	4	1	0	0	0	0	0	0	0	0	1	0	1	0	1	0	0	0	1	0	1	1	0	0	1	0
2	2	2	1	4	3	1	1	1	0	0	0	1	0	0	0	1	0	1	0	1	1	1	1	0	1	1	0	0	0	0
1	2	2	1	4	2	1	1	0	0	0	1	1	0	0	0	1	1	1	1	0	1	0	0	0	0	0	0	0	0	0
1	1	1	1	4	2	1	1	0	0	1	0	1	0	0	0	1	1	1	0	1	1	0	1	0	1	1	1	0	1	0
2	1	1	1	4	3	1	0	0	0	1	1	0	0	0	0	1	1	1	0	1	0	1	1	0	0	1	0	0	0	0
1	2	2	1	4	4	1	1	0	1	0	1	1	0	0	0	1	0	1	0	1	1	0	1	0	1	1	0	0	0	0
2	1	2	1	4	3	1	1	0	0	1	1	0	0	0	0	1	1	1	1	1	1	0	1	0	1	1	0	0	0	0
1	1	1	1	4	2	1	1	0	1	1	1	1	0	0	0	1	1	0	1	1	1	0	1	0	0	1	0	1	1	1
1	2	1	1	4	2	2	1	0	0	0	0	1	0	0	0	0	0	0	1	1	1	1	1	1	1	1	1	1	1	1
1	1	2	1	4	2	1	1	1	0	0	0	0	0	0	0	1	0	0	1	0	0	0	0	1	0	0	0	0	0	0
2	2	2	2	4	3	2	1	0	0	0	0	1	0	0	0	1	1	0	1	1	0	0	0	0	1	1	0	0	0	0
1	2	1	1	4	4	1	1	0	0	0	0	1	0	0	0	1	0	1	1	1	1	0	1	0	1	1	1	1	1	0
1	2	1	1	4	3	2	1	1	0	0	0	0	0	0	1	1	0	1	1	1	0	0	0	0	0	0	1	1	1	0
1	2	1	1	4	3	2	0	0	0	0	0	1	0	0	0	0	1	1	0	1	1	0	1	0	1	0	0	0	0	0
1	2	1	1	4	3	1	0	0	0	1	0	1	0	0	0	1	1	0	1	1	1	0	1	0	1	1	1	0	1	0
2	2	2	1	4	4	2	1	0	0	0	0	1	0	0	0	0	0	1	0	0	1	0	0	0	1	1	1	1	1	1
1	2	1	1	4	3	3	1	0	0	0	0	1	0	0	0	1	0	1	1	1	0	0	1	0	1	1	0	0	1	0
